# Supplementary material for: Insight into the Spatial Arrangement of the Lysine Tyrosylquinone and Cu2+ in the Active Site of Lysyl Oxidase-like 2
Source: Int J Mol Sci. 2022 Nov 12;23(22):13966. doi: 10.3390/ijms232213966 (PMC9694262; doi:10.3390/ijms232213966)
Supplement: Supplementary file 1 [file ijms-23-13966-s001.zip]

Archive with 1 entries (1 files):
- ijms-1969267-supplementary.pdf
